# Supplementary material for: Opportunities for Improving Waterlogging Tolerance in Cereal Crops—Physiological Traits and Genetic Mechanisms
Source: Plants (Basel). 2021 Jul 29;10(8):1560. doi: 10.3390/plants10081560 (PMC8401455; doi:10.3390/plants10081560)
Supplement: Supplementary file 1 [file plants-10-01560-s001.zip]

Archive with 1 entries (1 files):
- plants-1288767-supplementary.pdf
